# Supplementary material for: Spermiogram, Kinetics, Flow Cytometric Characteristics and DNA Damage Degree in Boar Ejaculates: Summarization and Clustering
Source: Vet Sci. 2024 Sep 9;11(9):420. doi: 10.3390/vetsci11090420 (PMC11435697; doi:10.3390/vetsci11090420)
Supplement: Supplementary file 1 [file vetsci-11-00420-s001.zip]

Archive with 1 entries (1 files):
- vetsci-3144415-supplementary.pdf
